# Supplementary material for: Reversible craniocervical dystonia associated with levofloxacin
Source: J Clin Mov Disord. 2015 May 4;2:10. doi: 10.1186/s40734-015-0021-8 (PMC4710986; doi:10.1186/s40734-015-0021-8)
Supplement: Additional file 1: — Video 1. Involuntary movements consistent with craniocervical dystonia three days after initiation of levofloxacin. [file 40734_2015_21_MOESM1_ESM.zip]

Archive with 1 entries (1 files):
- 7297111121522680_add1.wmv
